# Supplementary material for: The Influence of a Single Nucleotide Polymorphism within CNDP1 on Susceptibility to Diabetic Nephropathy in Japanese Women with Type 2 Diabetes
Source: PLoS One. 2013 Jan 16;8(1):e54064. doi: 10.1371/journal.pone.0054064 (PMC3546962; doi:10.1371/journal.pone.0054064)
Supplement: Table S1 — Genotype and allele frequencies for polymorphisms in CNDP1 / 2 locus in the present Japanese population. (XLSX) [file pone.0054064.s003.xlsx]

## Sheet: Sheet1
Table S1. Genotype and allele frequencies for polymorphisms in CNDP1/2 locus in the present Japanese population
	chromosome		allele1	allele2		Cases_count					Controls_count
	position	Gene	effect		allele1/1	allele1/2	allele2/2	allele1_Freq	HWE_P	allele1/1	allele1/2	allele2/2	allele1_Freq	HWE_P
rs11665154	70297986	CN2	T	G	514	534	125	0.665814	0.431019	659	668	151	0.671854	0.336216
rs747174	70305815	CN2	T	C	220	546	413	0.418151	0.0973066	247	743	522	0.409061	0.522973
rs4891558	70321339	CN2	C	T	106	485	597	0.29335	0.597991	132	626	743	0.296469	0.992961
rs2241508	70337384	CN2	G	A	19	210	967	0.103679	0.056	15	277	1223	0.10132	0.876
rs17089368	70341769	CN2	C	T	70	400	714	0.228041	0.164061	63	564	860	0.232011	0.0131185
rs2346061	70351512	CN1	A	C	901	255	26	0.870135	0.118441	1139	336	19	0.874833	0.297841
rs7244370	70354310	CN1	G	T	1025	162	9	0.924749	0.354677	1320	189	12	0.92998	0.0736387
rs17817077	70360523	CN1	T	C	12	188	958	0.0915371	0.416944	5	243	1218	0.0862892	0.0500436
rs17817095	70361059	CN1	C	T	19	215	956	0.106303	0.0902018	11	287	1196	0.103414	0.164876
rs8087768	70364052	CN1	G	T	36	351	789	0.179847	0.687072	57	436	996	0.184688	0.285107
rs2346064	70364396	CN1	C	T	31	310	834	0.158298	0.73324	34	401	1054	0.157488	0.567012
rs4892239	70370952	CN1	A	G	959	204	7	0.906838	0.274974	1219	252	13	0.906334	0.995232
rs733686	70374195	CN1	T	C	51	407	710	0.217894	0.444424	58	489	956	0.201264	0.643728
rs12605520	70377484	CN1	C	T	506	525	121	0.667101	0.376432	632	670	173	0.655593	0.821305
rs7239132	70377789	CN1	A	C	310	602	251	0.525365	0.195892	401	746	314	0.529774	0.342145
rs17089390	70377837	CN1	C	T	9	179	1005	0.082565	0.740255	7	229	1268	0.0807846	0.328275
rs4329999	70379249	CN1	A	G	353	598	226	0.553951	0.334807	438	723	291	0.55062	0.813811
rs12604675	70381430	CN1	A	G	9	139	1046	0.0657454	0.0704864	6	155	1349	0.055298	0.49581
rs11876996	70382460	CN1	C	T	454	570	152	0.628401	0.194526	567	700	214	0.619176	0.931098
rs12327522	70387399	CN1	A	T	293	611	284	0.503788	0.32292	395	731	368	0.509036	0.414765
rs12326826	70387463	CN1	C	T	272	600	314	0.482293	0.652511	373	729	398	0.491667	0.282834
rs12964454	70389710	CN1	G	T	352	578	256	0.540472	0.515861	428	734	339	0.529647	0.472704
rs12456388	70392621	CN1	C	T	655	465	65	0.748945	0.134419	832	572	99	0.743846	0.958911
rs9953129	70395437	CN1	C	G	59	464	645	0.249144	0.0347119	89	569	799	0.256349	0.35387
rs11661606	70395531	CN1	A	G	41	354	777	0.186007	0.930739	41	447	981	0.180054	0.241718
rs7229005	70397061	CN1	C	T	68	451	672	0.246432	0.499503	87	541	870	0.238652	0.810959
rs7244647	70399798	CN1	C	T	820	331	27	0.836587	0.342177	1017	433	35	0.83064	0.161261
rs12957330	70402360	CN1	A	G	7	142	1047	0.0652174	0.36421	7	186	1323	0.0659631	0.866361
rs6566815	70406087	CN1	G	T	149	525	500	0.350511	0.541306	170	678	631	0.344151	0.551206
D18S880	70374574	CN1	others	6L	1	62	1128	0.027	0.876509	1	91	1429	0.03	0.715
