# Supplementary material for: The Influence of a Single Nucleotide Polymorphism within CNDP1 on Susceptibility to Diabetic Nephropathy in Japanese Women with Type 2 Diabetes
Source: PLoS One. 2013 Jan 16;8(1):e54064. doi: 10.1371/journal.pone.0054064 (PMC3546962; doi:10.1371/journal.pone.0054064)
Supplement: Table S2 — Association between SNPs within CNDP1 / 2 and diabetic nephropathy (additive model). P-values were calculated using a logistic regression analysis with additive model (adjusted for, age, sex, log-transformed BMI and duration of diabetes) * Effect allele frequency. (XLSX) [file pone.0054064.s004.xlsx]

## Sheet: Sheet1
Table S2. Association between SNPs within CNDP1/2 and diabetic nephropathy (additive model)
	sex	Cases EAF*	Controls EAF*	beta	s.e	P	OR	95% CI
rs11665154	All	0.665814	0.671854	-0.051	0.068	0.4503	0.95	0.832-1.085
	M	0.659236	0.681125	-0.105	0.084	0.2114	0.901	0.764-1.061
	F	0.666667	0.662316	0.037	0.115	0.7515	1.037	0.827-1.300
rs747174	All	0.418151	0.409061	0.012	0.064	0.8563	1.012	0.893-1.146
	M	0.420253	0.415332	0.053	0.079	0.4999	1.055	0.903-1.232
	F	0.401055	0.404153	-0.076	0.108	0.4795	0.927	0.750-1.145
rs4891558	All	0.29335	0.296469	-0.002	0.069	0.9712	0.998	0.872-1.141
	M	0.294486	0.291811	-0.017	0.086	0.8404	0.983	0.831-1.163
	F	0.28776	0.301447	0.025	0.115	0.8294	1.025	0.818-1.285
rs2241508	All	0.103679	0.10132	0.066	0.101	0.5164	1.068	0.875-1.303
	M	0.106875	0.102857	0.056	0.126	0.6549	1.058	0.827-1.354
	F	0.0959079	0.0963376	0.078	0.172	0.6498	1.081	0.772-1.515
rs17089368	All	0.228041	0.232011	-0.025	0.076	0.7407	0.975	0.84-1.132
	M	0.230818	0.220862	-0.006	0.095	0.9487	0.994	0.825-1.198
	F	0.213911	0.25	-0.055	0.126	0.663	0.947	0.739-1.212
rs2346061	All	0.870135	0.874833	-0.076	0.094	0.4178	0.927	0.772-1.114
	M	0.870886	0.878331	-0.061	0.119	0.6096	0.941	0.745-1.188
	F	0.858904	0.872375	-0.081	0.152	0.5943	0.922	0.685-1.242
rs7244370	All	0.924749	0.92998	-0.092	0.119	0.4389	0.912	0.723-1.151
	M	0.925187	0.929545	-0.103	0.149	0.4885	0.902	0.674-1.207
	F	0.917355	0.931638	-0.066	0.198	0.7402	0.936	0.635-1.380
rs17817077	All	0.0915371	0.0862892	-0.097	0.115	0.3996	0.908	0.725-1.137
	M	0.0912031	0.0754386	-0.008	0.148	0.9553	0.992	0.741-1.327
	F	0.0918635	0.101836	-0.238	0.183	0.1936	0.788	0.551-1.128
rs17817095	All	0.106303	0.103414	-0.104	0.104	0.3172	0.901	0.735-1.105
	M	0.106156	0.0882353	-0.002	0.135	0.9877	0.998	0.767-1.299
	F	0.104113	0.125203	-0.259	0.166	0.1181	0.772	0.558-1.068
rs8087768	All	0.179847	0.184688	-0.083	0.081	0.3022	0.92	0.785-1.078
	M	0.169211	0.187355	-0.186	0.103	0.0704	0.83	0.679-1.016
	F	0.194517	0.18374	0.093	0.131	0.4796	1.097	0.849-1.419
rs2346064	All	0.158298	0.157488	-0.034	0.087	0.6914	0.966	0.815-1.145
	M	0.150824	0.15896	-0.111	0.109	0.309	0.895	0.722-1.108
	F	0.166227	0.15768	0.106	0.142	0.4549	1.112	0.842-1.468
rs4892239	All	0.906838	0.906334	0.044	0.108	0.6847	1.045	0.845-1.292
	M	0.909847	0.89627	-0.165	0.132	0.211	1.179	0.911-1.526
	F	0.895028	0.918567	-0.239	0.19	0.2086	0.787	0.542-1.143
rs733686	All	0.217894	0.201264	0.146	0.078	0.0592	1.15741	0.994-1.348
	M	0.211538	0.197701	0.063	0.099	0.5234	1.06496	0.877-1.294
	F	0.243169	0.205314	0.288	0.125	0.0218	1.333	1.043-1.704
rs12605520	All	0.667101	0.655593	0.02	0.068	0.7729	1.02	0.893-1.165
	M	0.666237	0.647887	0.036	0.084	0.6706	1.036	0.879-1.221
	F	0.657895	0.668576	0.006	0.116	0.9589	1.006	0.802-1.262
rs7239132	All	0.525365	0.529774	-0.054	0.064	0.3994	0.947	0.836-1.074
	M	0.53129	0.522995	0.016	0.08	0.8414	1.016	0.869-1.188
	F	0.504054	0.539867	-0.18	0.109	0.0978	0.835	0.675-1.034
rs17089390	All	0.082565	0.0807846	-0.033	0.115	0.7735	0.967	0.772-1.212
	M	0.0844806	0.0854503	-0.074	0.143	0.6208	0.928	0.702-1.228
	F	0.0794872	0.0750799	0.052	0.194	0.7893	1.053	0.721-1.539
rs4329999	All	0.553951	0.55062	-0.023	0.064	0.7241	0.978	0.863-1.108
	M	0.55901	0.542806	0.016	0.079	0.8416	1.016	0.870-1.187
	F	0.534392	0.560935	-0.087	0.108	0.419	0.916	0.741-1.133
rs12604675	All	0.0657454	0.055298	0.228	0.131	0.0813	1.256	0.972-1.623
	M	0.056875	0.0543478	-0.005	0.173	0.9749	0.995	0.709-1.396
	F	0.0833333	0.056891	0.566	0.202	0.005	1.76	1.186-2.614
rs11876996	All	0.628401	0.619176	0.026	0.066	0.6938	1.026	0.902-1.167
	M	0.621673	0.610723	0.013	0.081	0.8735	1.013	0.864-1.188
	F	0.630376	0.633388	0.064	0.112	0.5701	1.066	0.856-1.327
rs12327522	All	0.503788	0.509036	0.022	0.063	0.7306	1.022	0.904-1.155
	M	0.50063	0.499423	0.064	0.079	0.4135	1.067	0.914-1.244
	F	0.5	0.519512	-0.061	0.104	0.5547	0.941	0.768-1.152
rs12326826	All	0.482293	0.491667	-0.07	0.062	0.2598	0.932	0.825-1.053
	M	0.492424	0.494828	-0.075	0.078	0.3396	0.928	0.796-1.082
	F	0.455844	0.490291	-0.06	0.104	0.5627	0.942	0.768-1.155
rs12964454	All	0.540472	0.529647	0.053	0.063	0.3948	1.055	0.933-1.192
	M	0.535939	0.529243	0.073	0.078	0.3493	1.076	0.923-1.253
	F	0.540682	0.533225	0.015	0.105	0.8897	1.015	0.825-1.248
rs12456388	All	0.748945	0.743846	0.049	0.073	0.4969	1.051	0.911-1.211
	M	0.74404	0.748568	0.022	0.091	0.8071	1.023	0.855-1.223
	F	0.746575	0.739482	0.089	0.121	0.4604	1.093	0.863-1.385
rs9953129	All	0.249144	0.256349	-0.058	0.075	0.4399	0.944	0.815-1.093
	M	0.254172	0.252969	-0.041	0.094	0.662	0.96	0.798-1.154
	F	0.234987	0.259934	-0.082	0.124	0.509	0.922	0.723-1.174
rs11661606	All	0.186007	0.180054	0.051	0.083	0.5389	1.052	0.895-1.237
	M	0.184879	0.182783	0.008	0.104	0.9401	1.008	0.822-1.236
	F	0.186842	0.174877	0.119	0.136	0.3845	1.126	0.862-1.471
rs7229005	All	0.246432	0.238652	0.049	0.073	0.501	1.05	0.911-1.210
	M	0.245625	0.233834	0.071	0.092	0.4393	1.074	0.896-1.287
	F	0.249354	0.245161	0.028	0.118	0.8101	1.029	0.816-1.297
rs7244647	All	0.836587	0.83064	0.095	0.086	0.2703	1.099	0.929-1.301
	M	0.827652	0.826138	0.016	0.106	0.881	1.016	0.826-1.250
	F	0.845404	0.837115	0.216	0.151	0.1526	1.242	0.923-1.671
rs12957330	All	0.0652174	0.0659631	-0.084	0.123	0.4928	0.919	0.723-1.169
	M	0.0694618	0.0720824	0.005	0.151	0.9714	1.005	0.748-1.352
	F	0.0572519	0.0587302	-0.232	0.214	0.2799	0.793	0.521-1.208
rs6566815	All	0.350511	0.344151	0.011	0.066	0.8653	1.011	0.888-1.152
	M	0.355414	0.34299	0.062	0.083	0.4555	1.064	0.904-1.253
	F	0.337696	0.346281	-0.058	0.111	0.6033	0.944	0.759-1.173
P-values were calculated using a logistic regression analysis with additive model (adjusted
for, age, sex, log-transformed BMI and duration of diabetes)
* Effect allele frequency
