# Supplementary material for: The Influence of a Single Nucleotide Polymorphism within CNDP1 on Susceptibility to Diabetic Nephropathy in Japanese Women with Type 2 Diabetes
Source: PLoS One. 2013 Jan 16;8(1):e54064. doi: 10.1371/journal.pone.0054064 (PMC3546962; doi:10.1371/journal.pone.0054064)
Supplement: Table S3 — Association between SNPs within CNDP1 / 2 and diabetic nephropathy (additive model, unadjusted). P-values were calculated using a logistic regression analysis with additive model * Effect allele frequency. (XLSX) [file pone.0054064.s005.xlsx]

## Sheet: Sheet1
Table S3. Association between SNPs within CNDP1/2 and diabetic nephropathy (additive model_unadjusted)
	sex	Cases EAF*	Controls EAF*	beta	s.e	P	OR	95% CI
rs11665154	All	0.665814	0.671854	-0.028	0.059	0.6324	0.972	0.865-1.092
	M	0.659236	0.681125	-0.1	0.075	0.1809	0.905	0.781-1.048
	F	0.666667	0.662316	0.082	0.1	0.4126	1.086	0.892-1.321
rs747174	All	0.418151	0.409061	0.037	0.055	0.5096	1.037	0.930-1.156
	M	0.420253	0.415332	0.02	0.07	0.7737	1.02	0.889-1.171
	F	0.401055	0.404153	0.025	0.092	0.7846	1.025	0.856-1.228
rs4891558	All	0.29335	0.296469	-0.015	0.06	0.8077	0.986	0.876-1.109
	M	0.294486	0.291811	0.013	0.076	0.8662	1.013	0.873-1.175
	F	0.28776	0.301447	-0.048	0.101	0.633	0.953	0.783-1.161
rs2241508	All	0.103679	0.10132	0.023	0.089	0.7964	1.023	0.859-1.218
	M	0.106875	0.102857	0.042	0.112	0.7068	1.043	0.837-1.299
	F	0.0959079	0.0963376	0.021	0.151	0.8913	1.021	0.760-1.371
rs17089368	All	0.228041	0.232011	-0.025	0.066	0.7062	0.975	0.857-1.110
	M	0.230818	0.220862	0.058	0.084	0.49	1.06	0.899-1.249
	F	0.213911	0.25	-0.159	0.11	0.1494	0.853	0.687-1.059
rs2346061	All	0.870135	0.874833	-0.037	0.082	0.6489	0.963	0.820-1.131
	M	0.870886	0.878331	-0.068	0.105	0.5184	0.934	0.760-1.148
	F	0.858904	0.872375	-0.044	0.134	0.7432	0.957	0.736-1.245
rs7244370	All	0.924749	0.92998	-0.071	0.103	0.4887	0.931	0.761-1.140
	M	0.925187	0.929545	-0.061	0.13	0.6355	0.94	0.730-1.212
	F	0.917355	0.931638	-0.126	0.174	0.4692	0.882	0.627-1.240
rs17817077	All	0.0915371	0.0862892	0.067	0.098	0.4931	1.07	0.882-1.297
	M	0.0912031	0.0754386	0.207	0.127	0.1037	1.231	0.958-1.580
	F	0.0918635	0.101836	-0.119	0.161	0.4603	0.888	0.648-1.217
rs17817095	All	0.106303	0.103414	0.032	0.09	0.7191	1.033	0.867-1.231
	M	0.106156	0.0882353	0.203	0.117	0.0828	1.225	0.974-1.541
	F	0.104113	0.125203	-0.186	0.145	0.2015	0.83	0.625-1.104
rs8087768	All	0.179847	0.184688	-0.031	0.071	0.6679	0.97	0.844-1.115
	M	0.169211	0.187355	-0.124	0.091	0.1742	0.883	0.738-1.057
	F	0.194517	0.18374	0.107	0.114	0.3521	1.112	0.889-1.392
rs2346064	All	0.158298	0.157488	0.008	0.076	0.919	1.008	0.869-1.169
	M	0.150824	0.15896	-0.063	0.097	0.5168	0.939	0.777-1.135
	F	0.166227	0.15768	0.109	0.124	0.377	1.115	0.875-1.421
rs4892239	All	0.906838	0.906334	0.005	0.096	0.9623	1.005	0.833-1.212
	M	0.909847	0.89627	0.154	0.118	0.1927	1.166	0.925-1.470
	F	0.895028	0.918567	-0.228	0.165	0.1667	0.796	0.576-1.100
rs733686	All	0.217894	0.201264	0.104	0.068	0.1284	1.11	0.971-1.269
	M	0.211538	0.197701	0.088	0.088	0.3179	1.092	0.919-1.297
	F	0.243169	0.205314	0.154	0.11	0.163	1.167	0.940-1.449
rs12605520	All	0.667101	0.655593	0.052	0.059	0.3837	1.053	0.938-1.183
	M	0.666237	0.647887	0.084	0.075	0.2623	1.088	0.939-1.261
	F	0.657895	0.668576	-0.002	0.098	0.9796	0.998	0.824-1.208
rs7239132	All	0.525365	0.529774	-0.019	0.057	0.7301	0.981	0.878-1.096
	M	0.53129	0.522995	0.034	0.071	0.63	1.035	0.900-1.190
	F	0.504054	0.539867	-0.115	0.094	0.2238	0.892	0.741-1.073
rs17089390	All	0.082565	0.0807846	0.025	0.101	0.8003	1.026	0.842-1.249
	M	0.0844806	0.0854503	-0.013	0.125	0.9198	0.988	0.773-1.261
	F	0.0794872	0.0750799	0.063	0.172	0.7148	1.065	0.761-1.490
rs4329999	All	0.553951	0.55062	0.013	0.056	0.8231	1.013	0.907-1.131
	M	0.55901	0.542806	0.066	0.071	0.3505	1.068	0.930-1.228
	F	0.534392	0.560935	-0.075	0.094	0.4256	0.928	0.772-1.116
rs12604675	All	0.0657454	0.055298	0.179	0.113	0.1119	1.197	0.959-1.493
	M	0.056875	0.0543478	0.048	0.15	0.751	1.049	0.781-1.408
	F	0.0833333	0.056891	0.384	0.173	0.0263	1.468	1.046-2.061
rs11876996	All	0.628401	0.619176	0.039	0.058	0.4949	1.04	0.929-1.164
	M	0.621673	0.610723	0.048	0.073	0.5127	1.049	0.909-1.210
	F	0.630376	0.633388	0.033	0.096	0.7319	1.033	0.856-1.247
rs12327522	All	0.503788	0.509036	-0.02	0.055	0.7211	0.981	0.880-1.092
	M	0.50063	0.499423	0.005	0.07	0.9443	1.005	0.876-1.152
	F	0.5	0.519512	-0.042	0.091	0.6464	0.959	0.802-1.147
rs12326826	All	0.482293	0.491667	-0.039	0.055	0.4813	0.962	0.864-1.071
	M	0.492424	0.494828	-0.01	0.069	0.8903	0.99	0.865-1.134
	F	0.455844	0.490291	-0.109	0.091	0.2323	0.897	0.750-1.072
rs12964454	All	0.540472	0.529647	0.042	0.055	0.4463	1.042	0.937-1.160
	M	0.535939	0.529243	0.026	0.069	0.7013	1.027	0.897-1.175
	F	0.540682	0.533225	0.067	0.091	0.4624	1.069	0.894-1.279
rs12456388	All	0.748945	0.743846	0.027	0.064	0.6672	1.028	0.907-1.165
	M	0.74404	0.748568	-0.025	0.081	0.76	0.976	0.832-1.143
	F	0.746575	0.739482	0.105	0.107	0.3257	1.11	0.901-1.368
rs9953129	All	0.249144	0.256349	-0.04	0.065	0.5427	0.961	0.846-1.092
	M	0.254172	0.252969	0.007	0.083	0.9356	1.007	0.856-1.185
	F	0.234987	0.259934	-0.115	0.108	0.2888	0.891	0.721-1.102
rs11661606	All	0.186007	0.180054	0.042	0.072	0.5593	1.043	0.905-1.201
	M	0.184879	0.182783	0.014	0.091	0.876	1.014	0.848-1.213
	F	0.186842	0.174877	0.096	0.12	0.4255	1.1	0.870-1.392
rs7229005	All	0.246432	0.238652	0.043	0.064	0.5078	1.043	0.920-1.183
	M	0.245625	0.233834	0.066	0.082	0.4221	1.068	0.910-1.254
	F	0.249354	0.245161	0.022	0.105	0.8331	1.022	0.832-1.257
rs7244647	All	0.836587	0.83064	0.045	0.075	0.5493	1.046	0.902-1.213
	M	0.827652	0.826138	0.011	0.094	0.9067	1.011	0.841-1.216
	F	0.845404	0.837115	0.139	0.13	0.2865	1.149	0.890-1.483
rs12957330	All	0.0652174	0.0659631	-0.011	0.11	0.923	0.989	0.798-1.227
	M	0.0694618	0.0720824	-0.04	0.135	0.7675	0.961	0.737-1.253
	F	0.0572519	0.0587302	-0.026	0.191	0.8919	0.974	0.671-1.416
rs6566815	All	0.350511	0.344151	0.026	0.058	0.6586	1.026	0.916-1.150
	M	0.355414	0.34299	0.055	0.074	0.4527	1.057	0.915-1.221
	F	0.337696	0.346281	-0.015	0.096	0.8767	0.985	0.816-1.190
P-values were calculated using a logistic regression analysis with additive model
* Effect allele frequency
