# Supplementary material for: The Influence of a Single Nucleotide Polymorphism within CNDP1 on Susceptibility to Diabetic Nephropathy in Japanese Women with Type 2 Diabetes
Source: PLoS One. 2013 Jan 16;8(1):e54064. doi: 10.1371/journal.pone.0054064 (PMC3546962; doi:10.1371/journal.pone.0054064)
Supplement: Table S4 — Association between SNPs within CNDP1 / 2 and diabetic nephropathy (dominant model). P-values were calculated using a logistic regression analysis with dominant model (adjusted for, age, sex, log-transformed BMI and duration of diabetes) * Effect allele frequency. (XLSX) [file pone.0054064.s006.xlsx]

## Sheet: Sheet1
Table S4. Association between SNPs within CNDP1/2 and diabetic nephropathy (dominant model)
	sex	Cases EAF*	Controls EAF*	beta	s.e	P	OR	95% CI
rs11665154	All	0.665814	0.671854	-0.065	0.09	0.4668	0.937	0.786-1.117
	M	0.659236	0.681125	-0.154	0.112	0.1675	0.857	0.688-1.067
	F	0.666667	0.662316	0.082	0.15	0.5826	1.086	0.809-1.457
rs747174	All	0.418151	0.409061	0.153	0.117	0.1886	1.166	0.927-1.465
	M	0.420253	0.415332	0.248	0.144	0.0862	1.281	0.965-1.701
	F	0.401055	0.404153	-0.036	0.201	0.8574	0.965	0.651-1.430
rs4891558	All	0.29335	0.296469	-0.016	0.158	0.9192	0.984	0.721-1.342
	M	0.294486	0.291811	-0.077	0.198	0.6959	0.926	0.628-1.364
	F	0.28776	0.301447	0.09	0.263	0.7334	1.094	0.653-1.833
rs2241508	All	0.103679	0.10132	0.427	0.39	0.2733	1.532	0.714-3.288
	M	0.106875	0.102857	0.332	0.483	0.4919	1.394	0.540-3.596
	F	0.0959079	0.0963376	0.565	0.659	0.3915	1.759	0.483-6.405
rs17089368	All	0.228041	0.232011	0.399	0.206	0.0531	1.49	0.995-2.233
	M	0.230818	0.220862	0.27	0.265	0.3066	1.311	0.780-2.201
	F	0.213911	0.25	0.604	0.326	0.0643	1.829	0.965-3.469
rs2346061	All	0.870135	0.874833	-0.055	0.104	0.598	0.947	0.772-1.161
	M	0.870886	0.878331	-0.047	0.132	0.72	0.954	0.737-1.235
	F	0.858904	0.872375	-0.051	0.172	0.7654	0.95	0.678-1.331
rs7244370	All	0.924749	0.92998	-0.122	0.127	0.3367	0.885	0.689-1.136
	M	0.925187	0.929545	-0.15	0.16	0.3498	0.861	0.629-1.179
	F	0.917355	0.931638	-0.071	0.211	0.7363	0.931	0.616-1.409
rs17817077	All	0.0915371	0.0862892	0.861	0.572	0.1323	2.364	0.771-7.252
	M	0.0912031	0.0754386	1.158	0.83	0.1631	3.182	0.625-16.191
	F	0.0918635	0.101836	0.428	0.836	0.6091	1.533	0.298-7.895
rs17817095	All	0.106303	0.103414	0.587	0.419	0.1614	1.798	0.791-4.089
	M	0.106156	0.0882353	0.895	0.623	0.1509	2.448	0.721-8.306
	F	0.104113	0.125203	0.238	0.6	0.6913	1.269	0.391-4.115
rs8087768	All	0.179847	0.184688	-0.154	0.241	0.5223	0.857	0.534-1.375
	M	0.169211	0.187355	-0.43	0.317	0.1755	0.651	0.349-1.212
	F	0.194517	0.18374	0.244	0.369	0.5078	1.277	0.620-2.631
rs2346064	All	0.158298	0.157488	0.273	0.282	0.3331	1.314	0.756-2.283
	M	0.150824	0.15896	0.217	0.363	0.5495	1.243	0.610-2.531
	F	0.166227	0.15768	0.369	0.447	0.4099	1.446	0.602-3.474
rs4892239	All	0.906838	0.906334	0.02	0.115	0.8631	1.02	0.814-1.279
	M	0.909847	0.89627	0.14	0.143	0.3264	1.151	0.869-1.523
	F	0.895028	0.918567	-0.224	0.194	0.2479	0.799	0.546-1.169
rs733686	All	0.217894	0.201264	0.186	0.092	0.0426	1.205	1.006-1.441
	M	0.211538	0.197701	0.16	0.115	0.1658	1.174	0.936-1.471
	F	0.243169	0.205314	0.238	0.152	0.1172	1.269	0.942-1.701
rs12605520	All	0.667101	0.655593	0.013	0.091	0.8846	1.013	0.848-1.210
	M	0.666237	0.647887	0.018	0.113	0.8732	1.018	0.816-1.270
	F	0.657895	0.668576	0.025	0.153	0.8723	1.025	0.760-1.382
rs7239132	All	0.525365	0.529774	-0.064	0.1	0.522	0.938	0.770-1.142
	M	0.53129	0.522995	-0.009	0.125	0.9422	0.991	0.775-1.267
	F	0.504054	0.539867	-0.156	0.169	0.3572	0.856	0.615-1.192
rs17089390	All	0.082565	0.0807846	0.736	0.58	0.2048	2.08	0.669-6.513
	M	0.0844806	0.0854503	0.259	0.731	0.7229	1.296	0.309-5.427
	F	0.0794872	0.0750799	1.489	0.941	0.1135	4.435	0.701-28.059
rs4329999	All	0.553951	0.55062	-0.056	0.097	0.5648	0.946	0.782-1.144
	M	0.55901	0.542806	0.01	0.121	0.9337	1.01	0.797-1.281
	F	0.534392	0.560935	-0.165	0.163	0.3122	0.848	0.616-1.167
rs12604675	All	0.0657454	0.055298	1.075	0.65	0.0984	2.93	0.819-10.483
	M	0.056875	0.0543478	-0.907	1.17	0.4383	0.404	0.041-4.002
	F	0.0833333	0.056891	2.715	1.119	0.0152	15.099	1.685-135.318
rs11876996	All	0.628401	0.619176	0.016	0.091	0.8651	1.016	0.849-1.215
	M	0.621673	0.610723	0.024	0.115	0.8343	1.024	0.818-1.282
	F	0.630376	0.633388	0.021	0.153	0.8894	1.021	0.757-1.378
rs12327522	All	0.503788	0.509036	-0.028	0.102	0.7803	0.972	0.796-1.187
	M	0.50063	0.499423	0.054	0.128	0.6699	1.056	0.822-1.356
	F	0.5	0.519512	-0.183	0.17	0.2834	0.833	0.596-1.163
rs12326826	All	0.482293	0.491667	-0.17	0.104	0.1018	0.844	0.688-1.034
	M	0.492424	0.494828	-0.152	0.13	0.2418	0.859	0.666-1.108
	F	0.455844	0.490291	-0.198	0.174	0.257	0.821	0.583-1.155
rs12964454	All	0.540472	0.529647	0.039	0.097	0.6879	1.04	0.859-1.258
	M	0.535939	0.529243	0.027	0.121	0.8214	1.028	0.811-1.303
	F	0.540682	0.533225	0.06	0.164	0.7154	1.062	0.769-1.466
rs12456388	All	0.748945	0.743846	0.021	0.089	0.8136	1.021	0.858-1.216
	M	0.74404	0.748568	0.002	0.111	0.9882	1.002	0.806-1.245
	F	0.746575	0.739482	0.053	0.15	0.7248	1.054	0.786-1.413
rs9953129	All	0.249144	0.256349	-0.225	0.2	0.2615	0.799	0.540-1.182
	M	0.254172	0.252969	-0.138	0.253	0.5863	0.871	0.531-1.431
	F	0.234987	0.259934	-0.338	0.331	0.3074	0.713	0.373-1.365
rs11661606	All	0.186007	0.180054	0.034	0.264	0.8976	1.035	0.617-1.735
	M	0.184879	0.182783	0.063	0.334	0.8494	1.065	0.554-2.050
	F	0.186842	0.174877	-0.042	0.434	0.9238	0.959	0.409-2.247
rs7229005	All	0.246432	0.238652	-0.044	0.187	0.8125	0.957	0.663-1.380
	M	0.245625	0.233834	0.243	0.243	0.3157	1.276	0.793-2.052
	F	0.249354	0.245161	-0.452	0.306	0.1406	0.637	0.349-1.161
rs7244647	All	0.836587	0.83064	0.088	0.097	0.3619	1.092	0.904-1.320
	M	0.827652	0.826138	0.014	0.119	0.904	1.014	0.803-1.281
	F	0.845404	0.837115	0.195	0.169	0.2483	1.215	0.873-1.690
rs12957330	All	0.0652174	0.0659631	0.126	0.558	0.8208	1.135	0.380-3.390
	M	0.0694618	0.0720824	0.689	0.762	0.3657	1.991	0.448-8.860
	F	0.0572519	0.0587302	-0.601	0.906	0.5075	0.548	0.093-3.241
rs6566815	All	0.350511	0.344151	0.039	0.137	0.7783	1.039	0.794-1.361
	M	0.355414	0.34299	0.101	0.173	0.56	1.16	0.788-1.552
	F	0.337696	0.346281	-0.042	0.229	0.8548	0.959	0.612-1.503
P-values were calculated using a logistic regression analysis with dominant model (adjusted
for, age, sex, log-transformed BMI and duration of diabetes)
* Effect allele frequency
