# Supplementary material for: The Influence of a Single Nucleotide Polymorphism within CNDP1 on Susceptibility to Diabetic Nephropathy in Japanese Women with Type 2 Diabetes
Source: PLoS One. 2013 Jan 16;8(1):e54064. doi: 10.1371/journal.pone.0054064 (PMC3546962; doi:10.1371/journal.pone.0054064)
Supplement: Table S5 — Association between SNPs within CNDP1 / 2 and diabetic nephropathy (recessive model). P-values were calculated using a logistic regression analysis with recessive model (adjusted for, age, sex, log-transformed BMI and duration of diabetes) * Effect allele frequency. (XLSX) [file pone.0054064.s007.xlsx]

## Sheet: Sheet1
Table S5. Association between SNPs within CNDP1/2 and diabetic nephropathy (recessive model)
	sex	Cases EAF	Controls EAF	beta	s.e	P	OR	95% CI
rs11665154	All	0.665814	0.671854	-0.063	0.146	0.6679	0.939	0.706-1.250
	M	0.659236	0.681125	-0.078	0.179	0.6644	0.925	0.651-1.314
	F	0.666667	0.662316	-0.054	0.252	0.8292	0.947	0.578-1.552
rs747174	All	0.418151	0.409061	-0.072	0.093	0.4412	0.931	0.775-1.118
	M	0.420253	0.415332	-0.043	0.117	0.7112	0.958	0.761-1.205
	F	0.401055	0.404153	-0.136	0.156	0.3816	0.873	0.643-1.184
rs4891558	All	0.29335	0.296469	-0.0004309	0.088	0.9961	1	0.840-1.189
	M	0.294486	0.291811	-0.005	0.111	0.9635	0.995	0.801-1.236
	F	0.28776	0.301447	0.009	0.148	0.9494	1.009	0.755-1.350
rs2241508	All	0.103679	0.10132	0.046	0.112	0.6787	1.047	0.841-1.304
	M	0.106875	0.102857	0.043	0.139	0.7544	1.044	0.796-1.371
	F	0.0959079	0.0963376	0.051	0.19	0.7882	1.052	0.725-1.526
rs17089368	All	0.228041	0.232011	-0.112	0.091	0.2167	0.894	0.749-1.068
	M	0.230818	0.220862	-0.057	0.113	0.6121	0.944	0.756-1.179
	F	0.213911	0.25	-0.205	0.151	0.1739	0.814	0.606-1.095
rs2346061	All	0.870135	0.874833	-0.419	0.336	0.2123	0.657	0.340-1.271
	M	0.870886	0.878331	-0.341	0.45	0.4479	0.711	0.295-1.716
	F	0.858904	0.872375	-0.485	0.505	0.3366	0.615	0.229-1.657
rs7244370	All	0.924749	0.92998	0.293	0.561	0.6012	1.341	0.446-4.029
	M	0.925187	0.929545	0.505	0.706	0.4742	1.658	0.415-6.617
	F	0.917355	0.931638	-0.111	0.939	0.9055	0.895	0.142-5.636
rs17817077	All	0.0915371	0.0862892	-0.151	0.122	0.2151	0.859	0.676-1.092
	M	0.0912031	0.0754386	-0.062	0.158	0.6963	0.94	0.690-1.282
	F	0.0918635	0.101836	-0.29	0.194	0.1357	0.748	0.511-1.095
rs17817095	All	0.106303	0.103414	-0.167	0.113	0.1398	0.846	0.677-1.056
	M	0.106156	0.0882353	-0.059	0.146	0.6844	0.942	0.708-1.254
	F	0.104113	0.125203	-0.334	0.182	0.0666	0.716	0.501-1.023
rs8087768	All	0.179847	0.184688	-0.091	0.095	0.3366	0.913	0.758-1.099
	M	0.169211	0.187355	-0.19	0.119	0.1112	0.827	0.654-1.045
	F	0.194517	0.18374	0.088	0.156	0.5746	1.092	0.804-1.482
rs2346064	All	0.158298	0.157488	-0.077	0.098	0.4318	0.926	0.764-1.122
	M	0.150824	0.15896	-0.168	0.123	0.1737	0.845	0.664-1.077
	F	0.166227	0.15768	0.09	0.162	0.5805	1.094	0.796-1.503
rs4892239	All	0.906838	0.906334	0.624	0.545	0.2525	1.867	0.641-5.436
	M	0.909847	0.89627	0.852	0.595	0.1526	2.343	0.730-7.525
	F	0.895028	0.918567	-1.338	1.428	0.3486	0.262	0.016-4.308
rs733686	All	0.217894	0.201264	0.109	0.222	0.6247	1.115	0.722-1.721
	M	0.211538	0.197701	-0.509	0.311	0.1018	0.601	0.326-1.106
	F	0.243169	0.205314	0.866	0.33	0.0086	2.38095	1.245-4.545
rs12605520	All	0.667101	0.655593	0.057	0.144	0.6915	1.059	0.799-1.403
	M	0.666237	0.647887	0.112	0.175	0.5229	1.119	0.793-1.578
	F	0.657895	0.668576	-0.031	0.249	0.9008	0.969	0.595-1.580
rs7239132	All	0.525365	0.529774	-0.08	0.109	0.4629	0.923	0.746-1.142
	M	0.53129	0.522995	0.056	0.135	0.6789	1.057	0.812-1.377
	F	0.504054	0.539867	-0.33	0.183	0.0713	0.719	0.503-1.029
rs17089390	All	0.082565	0.0807846	-0.067	0.121	0.5801	0.935	0.737-1.186
	M	0.0844806	0.0854503	-0.092	0.15	0.5407	0.912	0.679-1.225
	F	0.0794872	0.0750799	-0.01	0.205	0.9603	0.99	0.662-1.480
rs4329999	All	0.553951	0.55062	0.006	0.113	0.9549	1.006	0.807-1.255
	M	0.55901	0.542806	0.035	0.139	0.8001	1.036	0.788-1.361
	F	0.534392	0.560935	-0.044	0.192	0.8211	0.957	0.657-1.396
rs12604675	All	0.0657454	0.055298	0.207	0.14	0.1383	1.23	0.935-1.617
	M	0.056875	0.0543478	0.02	0.18	0.9121	1.02	0.717-1.452
	F	0.0833333	0.056891	0.503	0.222	0.0231	1.654	1.071-2.554
rs11876996	All	0.628401	0.619176	0.073	0.13	0.5745	1.076	0.833-1.389
	M	0.621673	0.610723	0.003	0.158	0.9824	1.003	0.736-1.368
	F	0.630376	0.633388	0.229	0.233	0.3255	1.258	0.796-1.988
rs12327522	All	0.503788	0.509036	0.087	0.103	0.3989	1.091	0.891-1.335
	M	0.50063	0.499423	0.118	0.129	0.3587	1.126	0.874-1.449
	F	0.5	0.519512	0.017	0.172	0.9226	1.017	0.726-1.423
rs12326826	All	0.482293	0.491667	-0.021	0.101	0.833	0.979	0.803-1.193
	M	0.492424	0.494828	-0.049	0.126	0.6991	0.952	0.743-1.220
	F	0.455844	0.490291	0.034	0.169	0.843	1.034	0.742-1.441
rs12964454	All	0.540472	0.529647	0.11	0.108	0.3071	1.116	0.904-1.379
	M	0.535939	0.529243	0.185	0.135	0.1698	1.203	0.924-1.567
	F	0.540682	0.533225	-0.03	0.18	0.8673	0.97	0.682-1.380
rs12456388	All	0.748945	0.743846	0.235	0.189	0.2138	1.265	0.873-1.831
	M	0.74404	0.748568	0.146	0.24	0.5424	1.158	0.723-1.854
	F	0.746575	0.739482	0.343	0.31	0.2687	1.409	0.767-2.586
rs9953129	All	0.249144	0.256349	-0.037	0.09	0.6773	0.963	0.807-1.149
	M	0.254172	0.252969	-0.032	0.113	0.7799	0.969	0.777-1.209
	F	0.234987	0.259934	-0.046	0.15	0.7578	0.955	0.712-1.281
rs11661606	All	0.186007	0.180054	0.062	0.094	0.5138	1.064	0.884-1.280
	M	0.184879	0.182783	0.002	0.119	0.9875	1.002	0.794-1.264
	F	0.186842	0.174877	0.162	0.156	0.3012	1.176	0.865-1.597
rs7229005	All	0.246432	0.238652	0.084	0.089	0.3457	1.088	0.913-1.296
	M	0.245625	0.233834	0.052	0.112	0.6425	1.053	0.846-1.312
	F	0.249354	0.245161	0.159	0.149	0.285	1.173	0.876-1.570
rs7244647	All	0.836587	0.83064	0.307	0.297	0.3007	1.359	0.760-2.432
	M	0.827652	0.826138	0.075	0.355	0.8325	1.078	0.537-2.163
	F	0.845404	0.837115	0.788	0.586	0.1791	2.198	0.697-6.937
rs12957330	All	0.0652174	0.0659631	-0.106	0.132	0.4195	0.899	0.694-1.164
	M	0.0694618	0.0720824	-0.029	0.161	0.8546	0.971	0.708-1.331
	F	0.0572519	0.0587302	-0.234	0.234	0.3165	0.791	0.500-1.251
rs6566815	All	0.350511	0.344151	0.003	0.09	0.9724	1.003	0.841-1.197
	M	0.355414	0.34299	0.068	0.113	0.5484	1.07	0.858-1.334
	F	0.337696	0.346281	-0.09	0.151	0.5529	0.914	0.680-1.229
P-values were calculated using a logistic regression analysis with recessive model (adjusted
for, age, sex, log-transformed BMI and duration of diabetes)
* Effect allele frequency
