# Supplementary material for: The Influence of a Single Nucleotide Polymorphism within CNDP1 on Susceptibility to Diabetic Nephropathy in Japanese Women with Type 2 Diabetes
Source: PLoS One. 2013 Jan 16;8(1):e54064. doi: 10.1371/journal.pone.0054064 (PMC3546962; doi:10.1371/journal.pone.0054064)
Supplement: Table S7 — Estimation of statistical power for the present study. Power estimation was performed using CaTS power calculator, CaTS: http://www.sph.umich.edu/csg/abecasis/CaTS/) The prevalence of diabetic nephropathy is assumed to be 10%, α = 0.05. (XLSX) [file pone.0054064.s009.xlsx]

## Sheet: Sheet1
Table S7. Estimation of statistical power for the present study
All (case 1205, control 1535)
	SNP	rs12604675	rs17817095	rs733686	rs4891558	rs747174	rs12327522
OR	EAF	(0.055)	(0.103)	(0.201)	(0.296)	(0.409)	(0.509)
1.1		0.15	0.22	0.34	0.41	0.46	0.46
1.3		0.72	0.92	0.99	1	1	1
1.5		0.98	1	1	1	1	1
1.7		1	1	1	1	1	1
2		1	1	1	1	1	1
2.5		1	1	1	1	1	1
Male (case 807, control 887)
	SNP	rs12604675	rs17817095	rs733686	rs4891558	rs747174	rs12327522
OR	EAF	(0.055)	(0.103)	(0.201)	(0.296)	(0.409)	(0.509)
1.1		0.11	0.16	0.23	0.28	0.31	0.31
1.3		0.52	0.75	0.92	0.96	0.97	0.96
1.5		0.9	0.99	1	1	1	1
1.7		0.99	1	1	1	1	1
2		1	1	1	1	1	1
2.5		1	1	1	1	1	1
Female (case 394, control 634)
	SNP	rs12604675	rs17817095	rs733686	rs4891558	rs747174	rs12327522
OR	EAF	(0.055)	(0.103)	(0.201)	(0.296)	(0.409)	(0.509)
1.1		0.08	0.11	0.15	0.18	0.2	0.2
1.3		0.32	0.51	0.72	0.8	0.82	0.81
1.5		0.67	0.88	0.97	0.99	0.99	0.98
1.7		0.9	0.99	1	1	1	1
2		0.99	1	1	1	1	1
2.5		1	1	1	1	1	1
Female_proteiniuria (case 135, control 634)
	SNP	rs12604675	rs17817095	rs733686	rs4891558	rs747174	rs12327522
OR	EAF	(0.055)	(0.103)	(0.201)	(0.296)	(0.409)	(0.509)
1.1		0.06	0.07	0.09	0.11	0.12	0.12
1.3		0.15	0.24	0.39	0.46	0.49	0.48
1.5		0.32	0.53	0.73	0.8	0.81	0.79
1.7		0.54	0.78	0.92	0.95	0.95	0.93
2		0.81	0.96	0.99	0.99	0.99	0.98
2.5		0.98	1	1	1	1	1
Female_ESRD (case 259, control 634)
	SNP	rs12604675	rs17817095	rs733686	rs4891558	rs747174	rs12327522
OR	EAF	(0.055)	(0.103)	(0.201)	(0.296)	(0.409)	(0.509)
1.1		0.07	0.09	0.12	0.15	0.16	0.17
1.3		0.24	0.4	0.59	0.67	0.71	0.8
1.5		0.53	0.77	0.92	0.95	0.96	0.99
1.7		0.79	0.95	0.99	1	1	1
2		0.97	1	1	1	1	1
2.5		1	1	1	1	1	1
Power estimation was performed using CaTS power calculator, CaTS: http://www.sph.umich.edu/csg/abecasis/CaTS/)
The prevalence of diabetic nephropathy is assumed to be 10%,α = 0.05
